# Supplementary material for: Nanoparticles of a Pyrazolo-Pyridazine Derivative as Potential EGFR and CDK-2 Inhibitors: Design, Structure Determination, Anticancer Evaluation and In Silico Studies
Source: Molecules. 2023 Oct 25;28(21):7252. doi: 10.3390/molecules28217252 (PMC10648062; doi:10.3390/molecules28217252)
Supplement: Supplementary file 1 [file molecules-28-07252-s001.zip]

Archive with 1 entries (1 files):
- molecules-2586591-supplementary.pdf
